# Supplementary material for: Wnt5b/FZD1/LRP6 signaling drives renal fibrosis by triggering cytoplasmic stabilization and nuclear translocation of β-catenin under hypoxia
Source: iScience. 2026 May 28;29(6):116129. doi: 10.1016/j.isci.2026.116129 (PMC13233589; doi:10.1016/j.isci.2026.116129)
Supplement: Table S2. Primers used for qPCR in this study [file mmc2.xlsx]

## Sheet: Sheet1
Gene	Primer Sequence 5’ to 3’
	Forward	Reverse
Actb-Rat	CCCATCTATGAGGGTTACGC	TTTAATGTCACGCACGATTTC
Cdh1-Rat	CTGGACCGAGAGAGTTACCC	ACCGACCTCATTCTCAAGCA
Tjp1-Rat	GACCGATTGCTGATGTTGCC	GAATAATGCCCGAGCTCCGA
Acta2-Rat	TGCTTCCTCTTCTTCCCTGG	TGCCTGGGTACATGGTAGTG
Vim-Rat	CAGAGACGGACAGGTGATCA	TCTTGCGCTCCTGAAAACTG
Col1a1-Rat	GGAGAGAGTGCCAACTCCAG	CCACCCCAGGGATAAAAACT
Fn1-Rat	ACAATCAGAGAACAAACACTAACG	GGTGGGGCTGGAAAGATTACT
Slc2a1-Rat	GCTGTGGCTGGCTTCTCTAA	CCGGAAGCGATCTCATCGAA
Snai1-Rat	AGTTGTCTACCGACCTTGCG	GCTGGAAGGTGAACTCCACA
Serpine1-Rat	GCTCATGGGGTCATGGAACA	GCTGCTCTTGGTCGGAAAGA
Trpc6-Rat	TGAAGTGAAGTCGGTGGTCAT	CACATCCGCATCATCCTCAAT
Actb-Mus	GTGCTTCTAGGCGGACTGTT	ATCCTGAGTCAAAAGCGCCA
Acta2-Mus	ATCATTGCCCCTCCAGAACG	GCGCTGATCCACAAAACGTT
Vim-Mus	GCTATGTGACCACGTCCACA	GTCCACCGAGTCTTGAAGCA
Col1a1-Mus	CCCAATGGTGAGACGTGGAA	CTTGGGTCCCTCGACTCCTA
Fn1-Mus	TCCCAGAGAAGTGGTCCCTC	TGGGGAAGCTCATCTGTCTT
Wnt1-Mus	AGCAACCACAGTCGTCAGAA	GTTCACGATGCCCCACCATC
Wnt2-Mus	CTGATGTAGACGCAAGGGGG	CCTGTAGCTCTCATGTACCACC
Wnt2b-Mus	AACGAGGGGACTTTGACTGG	GGAATCTCCGAACAGCCGTG
Wnt3-Mus	TGTTCCAACTATTGGGGGCG	GGCCAGGGACCACCAAAT
Wnt3a-Mus	TGTTCTGGACAAAGCCACCC	AATGTCCTCACTACAGCCGC
Wnt4-Mus	CGAGCAATTGGCTGTACCTG	TCCGGAACTGGTATTGGCAC
Wnt5a-Mus	CTCCGGCCCAGAAGCC	GGCGAAGGAGAAAAACGTGG
Wnt5b-Mus	CCCGGACAGTCTAGAGACCC	GGTTCAGAGCTAGTGACCACC
Wnt6-Mus	GACTGGGGGTTCGAGAATGT	TCTCTCGGATGTCCTGCTGC
Wnt7a-Mus	GGAGCTCAAAGTGGGGAGTC	CCTCCAGGATCTTGCTTCTCC
Wnt7b-Mus	GACCGACTTTCCAGGCGAG	CACCACGGATGACAATGCTCTGTA
Wnt8a-Mus	GCCTATCTGACCTACACCGC	GATGTCTCTCTCGTGGCAGC
Wnt8b-Mus	ACCGGTCCAAAGGCTTACCT	AATTCCAACGGTCCCAAGCA
Wnt9a-Mus	TCGTGGGTGTGAAGGTGATA	GTTTTAGGTGCTTGCCCACC
Wnt9b-Mus	CCTAGTGGCGCGAGGAGAT	CCGGTCAGGCCGAAGT
Wnt10a-Mus	CATCTTCAGCCGAGGTTTTCG	TTCAGTTTACCCAGAGCGCA
Wnt10b-Mus	ACCCTCCCTTCCTCCCG	GTCAGCGCCTCCAGCG
Wnt11-Mus	GCAACCTCGCAGGCGG	CAAGGCAAAGAGCAGAGCCT
Wnt16-Mus	CCAGTACGGCATGTGGTTCA	ATTAACTTGGCGACAGCCTGC
Snai1-Mus	GGAGTTGACTACCGACCTTGC	CTGGAAGGTGAACTCCACACAC
Serpine1-Mus	TCTCTCCCTATGGCGTGTCC	AGCTGTGCCCTTCTCATTGAC
Trpc6-Mus	CAGTGGTGCGGAAGATGCTA	ACAGGTATGCTGGACTTGCC
Fzd1-Rat	CACACACTTTTGCAGGCTCC	GTTCCTTTACCCCAGGGACG
Fzd2-Rat	CCTCAAGGTGCCGTCCTATC	GGATCCAGAGACGGGCAAAA
Fzd3-Rat	CTCAATGAGCAGTCCCGACA	CCATGCGAAGGCCAAGACTA
Fzd4-Rat	GTCCCTTACAATGCCCGACA	AACCCTGACCCTCCTATCCC
Fzd5-Rat	GCTCTCTGAAAGGTCCTCCAC	GTAGCGGCTTGTGGTAGTCA
Fzd6-Rat	CGATCGACGCCAGAGACAG	TATAGCCTTGGTCCCCGGAA
Fzd7-Rat	ATGCTCTATGTACGCACCCG	CAGGTAGGGAGCAGTAGGGT
Fzd8-Rat	ACAACCTACGCGGCTTTGTA	AGGGTATCCAGGAGGGTTCC
Fzd9-Rat	CTTCCTCTGCTCGCTCTACG	CTTCGTGGCCCCACTTTTTG
Fzd10-Rat	GGGCAGCTTTTCTTCGTTGG	AGAACCCTTTACCTGCAGCC
Lrp6-Rat	CCCACCACCATCCTACAGGC	TGGCTCTTAGCAAAACGGGT
